# Supplementary material for: Quantitative Ultrasound Imaging Differences in Multifidus and Thoracolumbar Fasciae between Athletes with and without Chronic Lumbopelvic Pain: A Case-Control Study
Source: J Clin Med. 2020 Aug 14;9(8):2647. doi: 10.3390/jcm9082647 (PMC7464501; doi:10.3390/jcm9082647)
Supplement: Supplementary file 1 [file jcm-09-02647-s001.zip]

Archive with 9 entries (6 files):
- SUPPLEMENTARY FILE/
- SUPPLEMENTARY FILE/AME Certificate 74652_Quantitative ultrasound imaging differences of multifidus and thoracolumbar fasciae between athletes with and without chro.pdf
- __MACOSX/
- __MACOSX/SUPPLEMENTARY FILE/
- __MACOSX/SUPPLEMENTARY FILE/._AME Certificate 74652_Quantitative ultrasound imaging differences of multifidus and thoracolumbar fasciae between athletes with and without chro.pdf
- SUPPLEMENTARY FILE/Ultrasound imaging assessment for lumbar multifidus muscle location.mp4
- __MACOSX/SUPPLEMENTARY FILE/._Ultrasound imaging assessment for lumbar multifidus muscle location.mp4
- SUPPLEMENTARY FILE/Ultrasound imaging assessment of lumbar multifidus muscle contraction.mp4
- __MACOSX/SUPPLEMENTARY FILE/._Ultrasound imaging assessment of lumbar multifidus muscle contraction.mp4
